# Supplementary material for: Bipolar patients display stoichiometric imbalance of gene expression in post-mortem brain samples
Source: Mol Psychiatry. 2024 Feb 13;29(4):1128–38. doi: 10.1038/s41380-023-02398-0 (PMC11176081; doi:10.1038/s41380-023-02398-0)
Supplement: Supplementary file 2 — Supplemental tables [file 41380_2023_2398_MOESM2_ESM.xlsx]

## Sheet: Suppl. tables overview
Supplementary tables overview
Table Sx	Description
1	The gene with highest “locus-to-gene” (L2G) score per GWAS locus (if any >0.5)
2	The “locus-to-gene” (L2G) score for all genes in GWAS loci
3	Loci with no gene L2G > 0.50, showing gene closest to GWAS locus
4	Logistic regression cross-validation: Model coefficients
5	Classification performance of PRS scores for the samples in the RNAseq datasets
6	Classification performance of PRS scores in the samples of the PGC3 GWAS cohorts
7	Control experiment #1: Diagnostic classification performance using BD samples for expression modelling
8	Control experiment #2 (negative control): Diagnostic classification performance when splitting controls into modelling and test subgroups to check that no SI is detected.
9	Logistic regression fitted with all four cortical datasets pooled: Model coefficients

## Sheet: S1 genes_l2g_0.5_locus
The gene with highest “locus-to-gene” (L2G) score per GWAS locus (if any >0.5)
Locus	symbol	l2g
3	LMAN2L	0.651835
3	CNNM4	0.554739
4	SCN2A	0.855768
5	CERS6	0.821275
8	DCLK3	0.530042
10	MDFIC2	0.663563
11	CD47	0.713235
13	ADCY2	0.81906
14	HOMER1	0.838816
15	SSBP2	0.861461
20	SYNE1	0.746475
21	RPS6KA2	0.500158
22	MAD1L1	0.507528
23	THSD7A	0.774375
24	SP4	0.862631
25	GSDME	0.783308
26	SRPK2	0.684469
27	PLXNA4	0.778586
28	MRPS33	0.593522
29	MSRA	0.616075
32	PLEC	0.562256
34	CACNA1B	0.763436
36	ANK3	0.897126
37	ADO	0.610374
38	XPNPEP1	0.781128
40	FKBP2	0.562452
40	TRPT1	0.55433
43	SHANK2	0.638194
44	TENM4	0.880724
45	CACNA1C	0.621091
46	CUL4A	0.609667
47	BCL11B	0.887154
48	RASGRP1	0.696039
49	STARD9	0.702308
50	C15orf40	0.534899
52	FES	0.502827
54	GRIN2A	0.648852
56	RTN4RL1	0.693595
60	STK4	0.532807
61	MATN4	0.530482
62	KCNB1	0.883504

## Sheet: S2 genes_l2g_all_locus
The “locus-to-gene” (L2G) score for all genes in GWAS loci
SNP	l2g	distanceToLocus	rsID	Locus	CHR	P	OR	Source	symbol	gene_id	Nearest_gene
2_96750416_G_A	0.0174606	107629	rs4619651	3	2	4.78e-11	1.068	PGC3	KANSL3	ENSG00000114982	CNNM4
2_96750416_G_A	0.651835	10352	rs4619651	3	2	4.78e-11	1.068	PGC3	LMAN2L	ENSG00000114988	CNNM4
2_96750416_G_A	0.0132604	414650	rs4619651	3	2	4.78e-11	1.068	PGC3	NCAPH	ENSG00000121152	CNNM4
2_96750416_G_A	0.0134333	484419	rs4619651	3	2	4.78e-11	1.068	PGC3	TMEM127	ENSG00000135956	CNNM4
2_96750416_G_A	0.0143928	362737	rs4619651	3	2	4.78e-11	1.068	PGC3	ANKRD36	ENSG00000135976	CNNM4
2_96750416_G_A	0.0127721	484257	rs4619651	3	2	4.78e-11	1.068	PGC3	CIAO1	ENSG00000144021	CNNM4
2_96750416_G_A	0.013467	429145	rs4619651	3	2	4.78e-11	1.068	PGC3	SNRNP200	ENSG00000144028	CNNM4
2_96750416_G_A	0.0118133	344466	rs4619651	3	2	4.78e-11	1.068	PGC3	FAHD2B	ENSG00000144199	CNNM4
2_96750416_G_A	0.554739	10486	rs4619651	3	2	4.78e-11	1.068	PGC3	CNNM4	ENSG00000158158	CNNM4
2_96750416_G_A	0.0105982	242307	rs4619651	3	2	4.78e-11	1.068	PGC3	NEURL3	ENSG00000163121	CNNM4
2_96750416_G_A	0.0320227	107518	rs4619651	3	2	4.78e-11	1.068	PGC3	ANKRD23	ENSG00000163126	CNNM4
2_96750416_G_A	0.0127215	236164	rs4619651	3	2	4.78e-11	1.068	PGC3	FAM178B	ENSG00000168754	CNNM4
2_96750416_G_A	0.0220086	120341	rs4619651	3	2	4.78e-11	1.068	PGC3	SEMA4C	ENSG00000168758	CNNM4
2_96750416_G_A	0.0421117	65829	rs4619651	3	2	4.78e-11	1.068	PGC3	CNNM3	ENSG00000168763	CNNM4
2_96750416_G_A	0.0144775	213673	rs4619651	3	2	4.78e-11	1.068	PGC3	ARID5A	ENSG00000196843	CNNM4
2_96750416_G_A	0.00899652	425099	rs4619651	3	2	4.78e-11	1.068	PGC3	ITPRIPL1	ENSG00000198885	CNNM4
2_96750416_G_A	0.0263004	107600	rs4619651	3	2	4.78e-11	1.068	PGC3	ANKRD39	ENSG00000213337	CNNM4
2_96750416_G_A	0.112071	107679	rs4619651	3	2	4.78e-11	1.068	PGC3	FER1L5	ENSG00000249715	CNNM4
2_165295879_G_A	0.0170576	452200	rs17183814	4	2	2.68e-08	1.108	PGC3	COBLL1	ENSG00000082438	SCN2A
2_165295879_G_A	0.0150128	498780	rs17183814	4	2	2.68e-08	1.108	PGC3	GALNT3	ENSG00000115339	SCN2A
2_165295879_G_A	0.855768	100886	rs17183814	4	2	2.68e-08	1.108	PGC3	SCN2A	ENSG00000136531	SCN2A
2_165295879_G_A	0.199045	91829	rs17183814	4	2	2.68e-08	1.108	PGC3	SCN3A	ENSG00000153253	SCN2A
2_165295879_G_A	0.0152821	340354	rs17183814	4	2	2.68e-08	1.108	PGC3	SLC38A11	ENSG00000169507	SCN2A
2_165295879_G_A	0.248381	173768	rs17183814	4	2	2.68e-08	1.108	PGC3	CSRNP3	ENSG00000178662	SCN2A
2_168625327_C_G	0.0200807	405997	rs13417268	5	2	2.05e-08	1.064	PGC3	ABCB11	ENSG00000073734	CERS6
2_168625327_C_G	0.0217955	439462	rs13417268	5	2	2.05e-08	1.064	PGC3	DHRS9	ENSG00000073737	CERS6
2_168625327_C_G	0.0231679	288044	rs13417268	5	2	2.05e-08	1.064	PGC3	SPC25	ENSG00000152253	CERS6
2_168625327_C_G	0.0275545	275964	rs13417268	5	2	2.05e-08	1.064	PGC3	G6PC2	ENSG00000152254	CERS6
2_168625327_C_G	0.190915	161212	rs13417268	5	2	2.05e-08	1.064	PGC3	NOSTRIN	ENSG00000163072	CERS6
2_168625327_C_G	0.821275	169078	rs13417268	5	2	2.05e-08	1.064	PGC3	CERS6	ENSG00000172292	CERS6
2_168625327_C_G	0.0221109	377732	rs13417268	5	2	2.05e-08	1.064	PGC3	STK39	ENSG00000198648	CERS6
3_36814539_T_C	0.023551	178811	rs9834970	8	3	6.63e-19	0.92	PGC3	MLH1	ENSG00000076242	LINC02033
3_36814539_T_C	0.0157241	369150	rs9834970	8	3	6.63e-19	0.92	PGC3	LRRFIP2	ENSG00000093167	LINC02033
3_36814539_T_C	0.0125851	428652	rs9834970	8	3	6.63e-19	0.92	PGC3	GOLGA4	ENSG00000144674	LINC02033
3_36814539_T_C	0.0135783	434036	rs9834970	8	3	6.63e-19	0.92	PGC3	STAC	ENSG00000144681	LINC02033
3_36814539_T_C	0.530042	49986	rs9834970	8	3	6.63e-19	0.92	PGC3	DCLK3	ENSG00000163673	LINC02033
3_36814539_T_C	0.391755	130518	rs9834970	8	3	6.63e-19	0.92	PGC3	TRANK1	ENSG00000168016	LINC02033
3_36814539_T_C	0.0310575	178592	rs9834970	8	3	6.63e-19	0.92	PGC3	EPM2AIP1	ENSG00000178567	LINC02033
3_52592427_T_C	0.0138208	181767	rs2336147	9	3	3.62e-13	1.07	PGC3	PHF7	ENSG00000010318	PBRM1
3_52592427_T_C	0.0165359	147324	rs2336147	9	3	3.62e-13	1.07	PGC3	SEMA3G	ENSG00000010319	PBRM1
3_52592427_T_C	0.0241212	137309	rs2336147	9	3	3.62e-13	1.07	PGC3	NISCH	ENSG00000010322	PBRM1
3_52592427_T_C	0.174856	97089	rs2336147	9	3	3.62e-13	1.07	PGC3	STAB1	ENSG00000010327	PBRM1
3_52592427_T_C	0.0664215	113605	rs2336147	9	3	3.62e-13	1.07	PGC3	GLT8D1	ENSG00000016864	PBRM1
3_52592427_T_C	0.00877473	394341	rs2336147	9	3	3.62e-13	1.07	PGC3	ALAS1	ENSG00000023330	PBRM1
3_52592427_T_C	0.099819	238261	rs2336147	9	3	3.62e-13	1.07	PGC3	ITIH4	ENSG00000055955	PBRM1
3_52592427_T_C	0.0923044	185168	rs2336147	9	3	3.62e-13	1.07	PGC3	ITIH1	ENSG00000055957	PBRM1
3_52592427_T_C	0.0148708	276108	rs2336147	9	3	3.62e-13	1.07	PGC3	DNAH1	ENSG00000114841	PBRM1
3_52592427_T_C	0.021962	138386	rs2336147	9	3	3.62e-13	1.07	PGC3	TNNC1	ENSG00000114854	PBRM1
3_52592427_T_C	0.0422864	112528	rs2336147	9	3	3.62e-13	1.07	PGC3	SPCS1	ENSG00000114902	PBRM1
3_52592427_T_C	0.136639	178519	rs2336147	9	3	3.62e-13	1.07	PGC3	NEK4	ENSG00000114904	PBRM1
3_52592427_T_C	0.139606	202341	rs2336147	9	3	3.62e-13	1.07	PGC3	ITIH3	ENSG00000162267	PBRM1
3_52592427_T_C	0.0119453	182419	rs2336147	9	3	3.62e-13	1.07	PGC3	BAP1	ENSG00000163930	PBRM1
3_52592427_T_C	0.00930894	0	rs2336147	9	3	3.62e-13	1.07	PGC3	RFT1	ENSG00000163933	PBRM1
3_52592427_T_C	0.0119779	454323	rs2336147	9	3	3.62e-13	1.07	PGC3	SFMBT1	ENSG00000163935	PBRM1
3_52592427_T_C	0.196222	88729	rs2336147	9	3	3.62e-13	1.07	PGC3	GNL3	ENSG00000163938	PBRM1
3_52592427_T_C	0.301921	93490	rs2336147	9	3	3.62e-13	1.07	PGC3	PBRM1	ENSG00000163939	PBRM1
3_52592427_T_C	0.0123546	437737	rs2336147	9	3	3.62e-13	1.07	PGC3	POC1A	ENSG00000164087	PBRM1
3_52592427_T_C	0.0123485	346668	rs2336147	9	3	3.62e-13	1.07	PGC3	PPM1M	ENSG00000164088	PBRM1
3_52592427_T_C	0.0119703	304407	rs2336147	9	3	3.62e-13	1.07	PGC3	WDR82	ENSG00000164091	PBRM1
3_52592427_T_C	0.0227067	305338	rs2336147	9	3	3.62e-13	1.07	PGC3	GLYCTK	ENSG00000168237	PBRM1
3_52592427_T_C	0.171326	57373	rs2336147	9	3	3.62e-13	1.07	PGC3	NT5DC2	ENSG00000168268	PBRM1
3_52592427_T_C	0.0858028	58414	rs2336147	9	3	3.62e-13	1.07	PGC3	SMIM4	ENSG00000168273	PBRM1
3_52592427_T_C	0.0218425	305121	rs2336147	9	3	3.62e-13	1.07	PGC3	STIMATE	ENSG00000213533	PBRM1
3_52592427_T_C	0.00897848	366782	rs2336147	9	3	3.62e-13	1.07	PGC3	TLR9	ENSG00000239732	PBRM1
3_52592427_T_C	0.0101569	345639	rs2336147	9	3	3.62e-13	1.07	PGC3	TWF2	ENSG00000247596	PBRM1
3_52592427_T_C	0.0199398	305135	rs2336147	9	3	3.62e-13	1.07	PGC3	STIMATE-MUSTN1	ENSG00000248592	PBRM1
3_52592427_T_C	0.0232574	242592	rs2336147	9	3	3.62e-13	1.07	PGC3	MUSTN1	ENSG00000272573	PBRM1
3_70439637_T_A	0.0905162	0	rs115694474	10	3	2.35e-08	1.068	PGC3	MITF	ENSG00000187098	intergenic
3_70439637_T_A	0.663563	126999	rs115694474	10	3	2.35e-08	1.068	PGC3	MDFIC2	ENSG00000242120	intergenic
3_108038213_C_A	0.018523	0	rs696366	11	3	4.46e-08	1.053	PGC3	BBX	ENSG00000114439	CD47
3_108038213_C_A	0.104947	184222	rs696366	11	3	4.46e-08	1.053	PGC3	IFT57	ENSG00000114446	CD47
3_108038213_C_A	0.0299789	258316	rs696366	11	3	4.46e-08	1.053	PGC3	HHLA2	ENSG00000114455	CD47
3_108038213_C_A	0.0200206	491109	rs696366	11	3	4.46e-08	1.053	PGC3	MYH15	ENSG00000144821	CD47
3_108038213_C_A	0.713235	53649	rs696366	11	3	4.46e-08	1.053	PGC3	CD47	ENSG00000196776	CD47
4_122154852_A_G	0.350096	301873	rs112481526	12	4	1.86e-09	0.939	PGC3	IL2	ENSG00000109471	KIAA1109
4_122154852_A_G	0.0203357	353534	rs112481526	12	4	1.86e-09	0.939	PGC3	EXOSC9	ENSG00000123737	KIAA1109
4_122154852_A_G	0.112183	466214	rs112481526	12	4	1.86e-09	0.939	PGC3	IL21	ENSG00000138684	KIAA1109
4_122154852_A_G	0.020467	284365	rs112481526	12	4	1.86e-09	0.939	PGC3	BBS7	ENSG00000138686	KIAA1109
4_122154852_A_G	0.223784	2521	rs112481526	12	4	1.86e-09	0.939	PGC3	KIAA1109	ENSG00000138688	KIAA1109
4_122154852_A_G	0.0360596	202792	rs112481526	12	4	1.86e-09	0.939	PGC3	TRPC3	ENSG00000138741	KIAA1109
4_122154852_A_G	0.0469297	330969	rs112481526	12	4	1.86e-09	0.939	PGC3	CCNA2	ENSG00000145386	KIAA1109
4_122154852_A_G	0.13623	457857	rs112481526	12	4	1.86e-09	0.939	PGC3	ANXA5	ENSG00000164111	KIAA1109
4_122154852_A_G	0.0505438	389425	rs112481526	12	4	1.86e-09	0.939	PGC3	SMIM43	ENSG00000164112	KIAA1109
4_122154852_A_G	0.131613	224114	rs112481526	12	4	1.86e-09	0.939	PGC3	ADAD1	ENSG00000164113	KIAA1109
5_7542798_G_A	0.81906	146660	rs28565152	13	5	1.96e-09	0.935	PGC3	ADCY2	ENSG00000078295	ADCY2
5_7542798_G_A	0.0217529	308388	rs28565152	13	5	1.96e-09	0.935	PGC3	MTRR	ENSG00000124275	ADCY2
5_7542798_G_A	0.018872	326239	rs28565152	13	5	1.96e-09	0.935	PGC3	FASTKD3	ENSG00000124279	ADCY2
5_7542798_G_A	0.0522592	308353	rs28565152	13	5	1.96e-09	0.935	PGC3	C5orf49	ENSG00000215217	ADCY2
5_79553682_G_T	0.0088379	437629	rs6865469	14	5	1.65e-08	0.943	PGC3	THBS4	ENSG00000113296	HOMER1
5_79553682_G_T	0.00995311	317644	rs6865469	14	5	1.65e-08	0.943	PGC3	DMGDH	ENSG00000132837	HOMER1
5_79553682_G_T	0.00854716	483915	rs6865469	14	5	1.65e-08	0.943	PGC3	BHMT2	ENSG00000132840	HOMER1
5_79553682_G_T	0.008268	441873	rs6865469	14	5	1.65e-08	0.943	PGC3	BHMT	ENSG00000145692	HOMER1
5_79553682_G_T	0.0136893	317551	rs6865469	14	5	1.65e-08	0.943	PGC3	JMY	ENSG00000152409	HOMER1
5_79553682_G_T	0.838816	39548	rs6865469	14	5	1.65e-08	0.943	PGC3	HOMER1	ENSG00000152413	HOMER1
5_79553682_G_T	0.0359481	136154	rs6865469	14	5	1.65e-08	0.943	PGC3	CMYA5	ENSG00000164309	HOMER1
5_79553682_G_T	0.0386921	58438	rs6865469	14	5	1.65e-08	0.943	PGC3	TENT2	ENSG00000164329	HOMER1
5_79553682_G_T	0.0103023	437580	rs6865469	14	5	1.65e-08	0.943	PGC3	MTX3	ENSG00000177034	HOMER1
5_81665250_G_A	0.0136831	0	rs6887473	15	5	8.81e-09	1.062	PGC3	RASGRF2	ENSG00000113319	SSBP2
5_81665250_G_A	0.0131789	431930	rs6887473	15	5	8.81e-09	1.062	PGC3	CKMT2	ENSG00000131730	SSBP2
5_81665250_G_A	0.0146057	363663	rs6887473	15	5	8.81e-09	1.062	PGC3	ZCCHC9	ENSG00000131732	SSBP2
5_81665250_G_A	0.861461	86547	rs6887473	15	5	8.81e-09	1.062	PGC3	SSBP2	ENSG00000145687	SSBP2
5_81665250_G_A	0.0152853	306773	rs6887473	15	5	8.81e-09	1.062	PGC3	ATG10	ENSG00000152348	SSBP2
5_81665250_G_A	0.024698	271071	rs6887473	15	5	8.81e-09	1.062	PGC3	ACOT12	ENSG00000172497	SSBP2
5_138376432_C_T	0.00604745	324471	rs10043984	16	5	3.71e-08	0.942	PGC3	FAM13B	ENSG00000031003	KDM3B
5_138376432_C_T	0.00795779	234535	rs10043984	16	5	3.71e-08	0.942	PGC3	CTNNA1	ENSG00000044115	KDM3B
5_138376432_C_T	0.00802615	292442	rs10043984	16	5	3.71e-08	0.942	PGC3	WNT8A	ENSG00000061492	KDM3B
5_138376432_C_T	0.00609827	488464	rs10043984	16	5	3.71e-08	0.942	PGC3	PKD2L2	ENSG00000078795	KDM3B
5_138376432_C_T	0.0193183	163089	rs10043984	16	5	3.71e-08	0.942	PGC3	CDC23	ENSG00000094880	KDM3B
5_138376432_C_T	0.00859652	236989	rs10043984	16	5	3.71e-08	0.942	PGC3	NME5	ENSG00000112981	KDM3B
5_138376432_C_T	0.0112186	197479	rs10043984	16	5	3.71e-08	0.942	PGC3	BRD8	ENSG00000112983	KDM3B
5_138376432_C_T	0.0107306	197713	rs10043984	16	5	3.71e-08	0.942	PGC3	KIF20A	ENSG00000112984	KDM3B
5_138376432_C_T	0.0123033	199243	rs10043984	16	5	3.71e-08	0.942	PGC3	HSPA9	ENSG00000113013	KDM3B
5_138376432_C_T	0.0101153	166804	rs10043984	16	5	3.71e-08	0.942	PGC3	ETF1	ENSG00000120705	KDM3B
5_138376432_C_T	0.186906	44497	rs10043984	16	5	3.71e-08	0.942	PGC3	FAM53C	ENSG00000120709	KDM3B
5_138376432_C_T	0.00708298	0	rs10043984	16	5	3.71e-08	0.942	PGC3	MYOT	ENSG00000120729	KDM3B
5_138376432_C_T	0.165403	23747	rs10043984	16	5	3.71e-08	0.942	PGC3	KDM3B	ENSG00000120733	KDM3B
5_138376432_C_T	0.0153142	89047	rs10043984	16	5	3.71e-08	0.942	PGC3	EGR1	ENSG00000120738	KDM3B
5_138376432_C_T	0.0320344	62625	rs10043984	16	5	3.71e-08	0.942	PGC3	REEP2	ENSG00000132563	KDM3B
5_138376432_C_T	0.00654025	498936	rs10043984	16	5	3.71e-08	0.942	PGC3	LRRTM2	ENSG00000146006	KDM3B
5_138376432_C_T	0.0601543	101811	rs10043984	16	5	3.71e-08	0.942	PGC3	GFRA3	ENSG00000146013	KDM3B
5_138376432_C_T	0.25318	38077	rs10043984	16	5	3.71e-08	0.942	PGC3	CDC25C	ENSG00000158402	KDM3B
5_169862202_T_C	0.0168653	278566	rs10866641	17	5	2.79e-11	1.065	PGC3	SPDL1	ENSG00000040275	INSYN2B
5_169862202_T_C	0.0103822	435613	rs10866641	17	5	2.79e-11	1.065	PGC3	LCP2	ENSG00000043462	INSYN2B
5_169862202_T_C	0.352156	224934	rs10866641	17	5	2.79e-11	1.065	PGC3	DOCK2	ENSG00000134516	INSYN2B
5_169862202_T_C	0.0195135	243695	rs10866641	17	5	2.79e-11	1.065	PGC3	FOXI1	ENSG00000168269	INSYN2B
5_169862202_T_C	0.0103522	491285	rs10866641	17	5	2.79e-11	1.065	PGC3	KCNIP1	ENSG00000182132	INSYN2B
5_169862202_T_C	0.487869	118293	rs10866641	17	5	2.79e-11	1.065	PGC3	INSYN2B	ENSG00000204767	INSYN2B
5_169862202_T_C	0.010397	370245	rs10866641	17	5	2.79e-11	1.065	PGC3	C5orf58	ENSG00000234511	INSYN2B
6_26463347_G_T	0.0133624	376066	rs13195402	18	6	5.75e-15	1.146	PGC3	HFE	ENSG00000010704	BTN2A1
6_26463347_G_T	0.0827438	61110	rs13195402	18	6	5.75e-15	1.146	PGC3	BTN3A1	ENSG00000026950	BTN2A1
6_26463347_G_T	0.0681949	22875	rs13195402	18	6	5.75e-15	1.146	PGC3	BTN3A3	ENSG00000111801	BTN2A1
6_26463347_G_T	0.0478248	0	rs13195402	18	6	5.75e-15	1.146	PGC3	TRIM38	ENSG00000112343	BTN2A1
6_26463347_G_T	0.11725	5443	rs13195402	18	6	5.75e-15	1.146	PGC3	BTN2A1	ENSG00000112763	BTN2A1
6_26463347_G_T	0.0173488	80251	rs13195402	18	6	5.75e-15	1.146	PGC3	BTN2A2	ENSG00000124508	BTN2A1
6_26463347_G_T	0.0951859	36956	rs13195402	18	6	5.75e-15	1.146	PGC3	BTN1A1	ENSG00000124557	BTN2A1
6_26463347_G_T	0.0145371	228360	rs13195402	18	6	5.75e-15	1.146	PGC3	H1-3	ENSG00000124575	BTN2A1
6_26463347_G_T	0.00851138	445560	rs13195402	18	6	5.75e-15	1.146	PGC3	H1-1	ENSG00000124610	BTN2A1
6_26463347_G_T	0.0369294	133606	rs13195402	18	6	5.75e-15	1.146	PGC3	ABT1	ENSG00000146109	BTN2A1
6_26463347_G_T	0.0133581	305225	rs13195402	18	6	5.75e-15	1.146	PGC3	H2BC5	ENSG00000158373	BTN2A1
6_26463347_G_T	0.0281126	177709	rs13195402	18	6	5.75e-15	1.146	PGC3	H4C8	ENSG00000158406	BTN2A1
6_26463347_G_T	0.0162509	307018	rs13195402	18	6	5.75e-15	1.146	PGC3	H1-4	ENSG00000168298	BTN2A1
6_26463347_G_T	0.0148507	339202	rs13195402	18	6	5.75e-15	1.146	PGC3	H2AC6	ENSG00000180573	BTN2A1
6_26463347_G_T	0.0089527	339421	rs13195402	18	6	5.75e-15	1.146	PGC3	H2BC4	ENSG00000180596	BTN2A1
6_26463347_G_T	0.0989564	196405	rs13195402	18	6	5.75e-15	1.146	PGC3	ZNF322	ENSG00000181315	BTN2A1
6_26463347_G_T	0.0144831	75019	rs13195402	18	6	5.75e-15	1.146	PGC3	HMGN4	ENSG00000182952	BTN2A1
6_26463347_G_T	0.0258693	98188	rs13195402	18	6	5.75e-15	1.146	PGC3	BTN3A2	ENSG00000186470	BTN2A1
6_26463347_G_T	0.00966073	355212	rs13195402	18	6	5.75e-15	1.146	PGC3	H1-6	ENSG00000187475	BTN2A1
6_26463347_G_T	0.00996452	406877	rs13195402	18	6	5.75e-15	1.146	PGC3	H1-2	ENSG00000187837	BTN2A1
6_26463347_G_T	0.0164204	264054	rs13195402	18	6	5.75e-15	1.146	PGC3	H2AC7	ENSG00000196866	BTN2A1
6_26463347_G_T	0.0100759	359414	rs13195402	18	6	5.75e-15	1.146	PGC3	H4C3	ENSG00000197061	BTN2A1
6_26463347_G_T	0.0140238	266061	rs13195402	18	6	5.75e-15	1.146	PGC3	H3C4	ENSG00000197409	BTN2A1
6_26463347_G_T	0.0159255	246659	rs13195402	18	6	5.75e-15	1.146	PGC3	H2BC8	ENSG00000273802	BTN2A1
6_26463347_G_T	0.016461	191934	rs13195402	18	6	5.75e-15	1.146	PGC3	H3C8	ENSG00000273983	BTN2A1
6_26463347_G_T	0.0181615	291288	rs13195402	18	6	5.75e-15	1.146	PGC3	H2BC6	ENSG00000274290	BTN2A1
6_26463347_G_T	0.0116007	222954	rs13195402	18	6	5.75e-15	1.146	PGC3	H4C6	ENSG00000274618	BTN2A1
6_26463347_G_T	0.015546	239148	rs13195402	18	6	5.75e-15	1.146	PGC3	H3C6	ENSG00000274750	BTN2A1
6_26463347_G_T	0.0159742	216351	rs13195402	18	6	5.75e-15	1.146	PGC3	H4C7	ENSG00000275663	BTN2A1
6_26463347_G_T	0.012549	211733	rs13195402	18	6	5.75e-15	1.146	PGC3	H2BC9	ENSG00000275713	BTN2A1
6_26463347_G_T	0.00858862	442896	rs13195402	18	6	5.75e-15	1.146	PGC3	H3C1	ENSG00000275714	BTN2A1
6_26463347_G_T	0.0107445	419634	rs13195402	18	6	5.75e-15	1.146	PGC3	H2BC3	ENSG00000276410	BTN2A1
6_26463347_G_T	0.0155539	258737	rs13195402	18	6	5.75e-15	1.146	PGC3	H4C5	ENSG00000276966	BTN2A1
6_26463347_G_T	0.0159255	246426	rs13195402	18	6	5.75e-15	1.146	PGC3	H2AC8	ENSG00000277075	BTN2A1
6_26463347_G_T	0.0432028	274235	rs13195402	18	6	5.75e-15	1.146	PGC3	H4C4	ENSG00000277157	BTN2A1
6_26463347_G_T	0.0206933	263831	rs13195402	18	6	5.75e-15	1.146	PGC3	H2BC7	ENSG00000277224	BTN2A1
6_26463347_G_T	0.0128239	212712	rs13195402	18	6	5.75e-15	1.146	PGC3	H3C7	ENSG00000277775	BTN2A1
6_26463347_G_T	0.0110795	429729	rs13195402	18	6	5.75e-15	1.146	PGC3	H2AC4	ENSG00000278463	BTN2A1
6_26463347_G_T	0.0166479	190416	rs13195402	18	6	5.75e-15	1.146	PGC3	H2BC10	ENSG00000278588	BTN2A1
6_26463347_G_T	0.00858862	441698	rs13195402	18	6	5.75e-15	1.146	PGC3	H4C1	ENSG00000278637	BTN2A1
6_26463347_G_T	0.00858862	436064	rs13195402	18	6	5.75e-15	1.146	PGC3	H4C2	ENSG00000278705	BTN2A1
6_26463347_G_T	0.00876879	431248	rs13195402	18	6	5.75e-15	1.146	PGC3	H3C2	ENSG00000286522	BTN2A1
6_26463347_G_T	0.00911186	417963	rs13195402	18	6	5.75e-15	1.146	PGC3	H3C3	ENSG00000287080	BTN2A1
6_152472437_T_A	0.0124502	0	rs4331993	20	6	1.98e-08	0.947	PGC3	ESR1	ENSG00000091831	SYNE1
6_152472437_T_A	0.0225945	0	rs4331993	20	6	1.98e-08	0.947	PGC3	FBXO5	ENSG00000112029	SYNE1
6_152472437_T_A	0.0296986	225460	rs4331993	20	6	1.98e-08	0.947	PGC3	MYCT1	ENSG00000120279	SYNE1
6_152472437_T_A	0.746475	165364	rs4331993	20	6	1.98e-08	0.947	PGC3	SYNE1	ENSG00000131018	SYNE1
6_152472437_T_A	0.024217	278360	rs4331993	20	6	1.98e-08	0.947	PGC3	VIP	ENSG00000146469	SYNE1
7_11832161_G_A	0.774375	37	rs113779084	23	7	1.42e-13	0.927	PGC3	THSD7A	ENSG00000005108	THSD7A
7_11832161_G_A	0.0229674	379109	rs113779084	23	7	1.42e-13	0.927	PGC3	TMEM106B	ENSG00000106460	THSD7A
7_11832161_G_A	0.0223866	0	rs113779084	23	7	1.42e-13	0.927	PGC3	VWDE	ENSG00000146530	THSD7A
7_21452971_G_A	0.862631	24928	rs6954854	24	7	5.94e-10	1.06	PGC3	SP4	ENSG00000105866	SP4
7_21452971_G_A	0.0724812	90068	rs6954854	24	7	5.94e-10	1.06	PGC3	DNAH11	ENSG00000105877	SP4
7_21452971_G_A	0.0217861	492932	rs6954854	24	7	5.94e-10	1.06	PGC3	CDCA7L	ENSG00000164649	SP4
7_24607603_A_G	0.0436592	374031	rs12672003	25	7	2.72e-09	0.912	PGC3	OSBPL3	ENSG00000070882	MPP6
7_24607603_A_G	0.293222	34335	rs12672003	25	7	2.72e-09	0.912	PGC3	PALS2	ENSG00000105926	MPP6
7_24607603_A_G	0.783308	150337	rs12672003	25	7	2.72e-09	0.912	PGC3	GSDME	ENSG00000105928	MPP6
7_24607603_A_G	0.0213689	323415	rs12672003	25	7	2.72e-09	0.912	PGC3	NPY	ENSG00000122585	MPP6
7_105402782_A_G	0.0108952	461839	rs11764361	26	7	3.47e-09	1.063	PGC3	KMT2E	ENSG00000005483	SRPK2
7_105402782_A_G	0.0342746	119489	rs11764361	26	7	3.47e-09	1.063	PGC3	PUS7	ENSG00000091127	SRPK2
7_105402782_A_G	0.0108952	474014	rs11764361	26	7	3.47e-09	1.063	PGC3	CDHR3	ENSG00000128536	SRPK2
7_105402782_A_G	0.0156085	129387	rs11764361	26	7	3.47e-09	1.063	PGC3	RINT1	ENSG00000135249	SRPK2
7_105402782_A_G	0.684469	3474	rs11764361	26	7	3.47e-09	1.063	PGC3	SRPK2	ENSG00000135250	SRPK2
7_105402782_A_G	0.0112237	473817	rs11764361	26	7	3.47e-09	1.063	PGC3	ATXN7L1	ENSG00000146776	SRPK2
7_105402782_A_G	0.0156284	198093	rs11764361	26	7	3.47e-09	1.063	PGC3	EFCAB10	ENSG00000185055	SRPK2
7_105402782_A_G	0.0108692	0	rs11764361	26	7	3.47e-09	1.063	PGC3	LHFPL3	ENSG00000187416	SRPK2
8_9906071_C_G	0.135401	350159	rs62489493	29	8	2.64e-11	0.914	PGC3	TNKS	ENSG00000173273	TNKS
8_9906071_C_G	0.616075	148221	rs62489493	29	8	2.64e-11	0.914	PGC3	MSRA	ENSG00000175806	TNKS
9_138172038_C_T	0.763436	294256	rs62581014	34	9	2.77e-08	0.937	PGC3	CACNA1B	ENSG00000148408	TUBBP5
9_138172038_C_T	0.0554754	0	rs62581014	34	9	2.77e-08	0.937	PGC3	EHMT1	ENSG00000181090	TUBBP5
10_18462174_T_A	0.0178053	0	rs1998820	35	10	4.1e-08	1.087	PGC3	SLC39A12	ENSG00000148482	CACNB2
10_18462174_T_A	0.479478	321750	rs1998820	35	10	4.1e-08	1.087	PGC3	CACNB2	ENSG00000165995	CACNB2
10_18462174_T_A	0.0650324	197257	rs1998820	35	10	4.1e-08	1.087	PGC3	ARL5B	ENSG00000165997	CACNB2
10_18462174_T_A	0.160318	197111	rs1998820	35	10	4.1e-08	1.087	PGC3	NSUN6	ENSG00000241058	CACNB2
10_60562276_T_C	0.027806	439164	rs10994415	36	10	1.14e-11	0.889	PGC3	RHOBTB1	ENSG00000072422	ANK3
10_60562276_T_C	0.897126	171214	rs10994415	36	10	1.14e-11	0.889	PGC3	ANK3	ENSG00000151150	ANK3
10_60562276_T_C	0.121045	216055	rs10994415	36	10	1.14e-11	0.889	PGC3	CDK1	ENSG00000170312	ANK3
10_62765375_C_T	0.293059	53792	rs10761661	37	10	4.65e-08	0.95	PGC3	EGR2	ENSG00000122877	ADO
10_62765375_C_T	0.0164389	391183	rs10761661	37	10	4.65e-08	0.95	PGC3	ZNF365	ENSG00000138311	ADO
10_62765375_C_T	0.014781	367872	rs10761661	37	10	4.65e-08	0.95	PGC3	NRBF2	ENSG00000148572	ADO
10_62765375_C_T	0.0140188	0	rs10761661	37	10	4.65e-08	0.95	PGC3	JMJD1C	ENSG00000171988	ADO
10_62765375_C_T	0.610374	39345	rs10761661	37	10	4.65e-08	0.95	PGC3	ADO	ENSG00000181915	ADO
10_62765375_C_T	0.0110131	496531	rs10761661	37	10	4.65e-08	0.95	PGC3	RTKN2	ENSG00000182010	ADO
11_64242407_G_A	0.0177321	42297	rs4672	40	11	3.42e-09	0.903	PGC3	BAD	ENSG00000002330	FKBP2
11_64242407_G_A	0.00390706	0	rs4672	40	11	3.42e-09	0.903	PGC3	RASGRP2	ENSG00000068831	FKBP2
11_64242407_G_A	0.00374549	403479	rs4672	40	11	3.42e-09	0.903	PGC3	MARK2	ENSG00000072518	FKBP2
11_64242407_G_A	0.0656111	12129	rs4672	40	11	3.42e-09	0.903	PGC3	DNAJC4	ENSG00000110011	FKBP2
11_64242407_G_A	0.00522437	480790	rs4672	40	11	3.42e-09	0.903	PGC3	NRXN2	ENSG00000110076	FKBP2
11_64242407_G_A	0.00553387	303448	rs4672	40	11	3.42e-09	0.903	PGC3	NAA40	ENSG00000110583	FKBP2
11_64242407_G_A	0.0198399	75714	rs4672	40	11	3.42e-09	0.903	PGC3	PRDX5	ENSG00000126432	FKBP2
11_64242407_G_A	0.0115666	206476	rs4672	40	11	3.42e-09	0.903	PGC3	FLRT1	ENSG00000126500	FKBP2
11_64242407_G_A	0.0125005	76294	rs4672	40	11	3.42e-09	0.903	PGC3	MACROD1	ENSG00000133315	FKBP2
11_64242407_G_A	0.00517166	0	rs4672	40	11	3.42e-09	0.903	PGC3	RTN3	ENSG00000133318	FKBP2
11_64242407_G_A	0.55433	16153	rs4672	40	11	3.42e-09	0.903	PGC3	TRPT1	ENSG00000149743	FKBP2
11_64242407_G_A	0.0738476	16466	rs4672	40	11	3.42e-09	0.903	PGC3	NUDT22	ENSG00000149761	FKBP2
11_64242407_G_A	0.0922006	36481	rs4672	40	11	3.42e-09	0.903	PGC3	FERMT3	ENSG00000149781	FKBP2
11_64242407_G_A	0.0271578	9123	rs4672	40	11	3.42e-09	0.903	PGC3	PLCB3	ENSG00000149782	FKBP2
11_64242407_G_A	0.00810303	116741	rs4672	40	11	3.42e-09	0.903	PGC3	RPS6KA4	ENSG00000162302	FKBP2
11_64242407_G_A	0.00531856	256554	rs4672	40	11	3.42e-09	0.903	PGC3	OTUB1	ENSG00000167770	FKBP2
11_64242407_G_A	0.00386848	325243	rs4672	40	11	3.42e-09	0.903	PGC3	RCOR2	ENSG00000167771	FKBP2
11_64242407_G_A	0.00532426	428951	rs4672	40	11	3.42e-09	0.903	PGC3	SPINDOC	ENSG00000168005	FKBP2
11_64242407_G_A	0.00390677	313283	rs4672	40	11	3.42e-09	0.903	PGC3	SLC22A11	ENSG00000168065	FKBP2
11_64242407_G_A	0.0141945	97797	rs4672	40	11	3.42e-09	0.903	PGC3	CCDC88B	ENSG00000168071	FKBP2
11_64242407_G_A	0.0236511	57135	rs4672	40	11	3.42e-09	0.903	PGC3	STIP1	ENSG00000168439	FKBP2
11_64242407_G_A	0.0146968	75152	rs4672	40	11	3.42e-09	0.903	PGC3	TRMT112	ENSG00000173113	FKBP2
11_64242407_G_A	0.0111932	63090	rs4672	40	11	3.42e-09	0.903	PGC3	ESRRA	ENSG00000173153	FKBP2
11_64242407_G_A	0.0255283	27655	rs4672	40	11	3.42e-09	0.903	PGC3	GPR137	ENSG00000173264	FKBP2
11_64242407_G_A	0.08149	4536	rs4672	40	11	3.42e-09	0.903	PGC3	PPP1R14B	ENSG00000173457	FKBP2
11_64242407_G_A	0.562452	1404	rs4672	40	11	3.42e-09	0.903	PGC3	FKBP2	ENSG00000173486	FKBP2
11_64242407_G_A	0.0624134	7823	rs4672	40	11	3.42e-09	0.903	PGC3	VEGFB	ENSG00000173511	FKBP2
11_64242407_G_A	0.00431353	267787	rs4672	40	11	3.42e-09	0.903	PGC3	COX8A	ENSG00000176340	FKBP2
11_64242407_G_A	0.0160617	48895	rs4672	40	11	3.42e-09	0.903	PGC3	KCNK4	ENSG00000182450	FKBP2
11_64242407_G_A	0.00390861	473632	rs4672	40	11	3.42e-09	0.903	PGC3	ZFTA	ENSG00000188070	FKBP2
11_64242407_G_A	0.00518096	348234	rs4672	40	11	3.42e-09	0.903	PGC3	SLC22A12	ENSG00000197891	FKBP2
11_64242407_G_A	0.0131086	57951	rs4672	40	11	3.42e-09	0.903	PGC3	CATSPERZ	ENSG00000219435	FKBP2
11_70671822_G_A	0.103553	273418	rs12575685	43	11	1.24e-10	0.937	PGC3	CTTN	ENSG00000085733	SHANK2
11_70671822_G_A	0.0228496	0	rs12575685	43	11	1.24e-10	0.937	PGC3	ANO1	ENSG00000131620	SHANK2
11_70671822_G_A	0.0330707	401132	rs12575685	43	11	1.24e-10	0.937	PGC3	PPFIA1	ENSG00000131626	SHANK2
11_70671822_G_A	0.638194	0	rs12575685	43	11	1.24e-10	0.937	PGC3	SHANK2	ENSG00000162105	SHANK2
11_70671822_G_A	0.0203947	468526	rs12575685	43	11	1.24e-10	0.937	PGC3	FADD	ENSG00000168040	SHANK2
11_79381483_C_T	0.880724	59547	rs12289486	44	11	3.3e-08	0.921	PGC3	TENM4	ENSG00000149256	TENM4
12_2239678_G_C	0.0247057	0	rs11062170	45	12	1.87e-15	0.925	PGC3	ADIPOR2	ENSG00000006831	CACNA1C
12_2239678_G_C	0.046592	321012	rs11062170	45	12	1.87e-15	0.925	PGC3	CACNA2D4	ENSG00000151062	CACNA1C
12_2239678_G_C	0.0881059	235143	rs11062170	45	12	1.87e-15	0.925	PGC3	DCP1B	ENSG00000151065	CACNA1C
12_2239678_G_C	0.621091	268906	rs11062170	45	12	1.87e-15	0.925	PGC3	CACNA1C	ENSG00000151067	CACNA1C
12_2239678_G_C	0.0234469	419411	rs11062170	45	12	1.87e-15	0.925	PGC3	LRTM2	ENSG00000166159	CACNA1C
13_113214731_G_A	0.0183535	108943	rs35306827	46	13	3.56e-09	1.068	PGC3	F7	ENSG00000057593	CUL4A
13_113214731_G_A	0.00588659	0	rs35306827	46	13	3.56e-09	1.068	PGC3	ATP11A	ENSG00000068650	CUL4A
13_113214731_G_A	0.0111014	320353	rs35306827	46	13	3.56e-09	1.068	PGC3	MCF2L	ENSG00000126217	CUL4A
13_113214731_G_A	0.064451	91932	rs35306827	46	13	3.56e-09	1.068	PGC3	F10	ENSG00000126218	CUL4A
13_113214731_G_A	0.144959	6016	rs35306827	46	13	3.56e-09	1.068	PGC3	PCID2	ENSG00000126226	CUL4A
13_113214731_G_A	0.14992	56083	rs35306827	46	13	3.56e-09	1.068	PGC3	PROZ	ENSG00000126231	CUL4A
13_113214731_G_A	0.0162971	149417	rs35306827	46	13	3.56e-09	1.068	PGC3	GRTP1	ENSG00000139835	CUL4A
13_113214731_G_A	0.609667	6538	rs35306827	46	13	3.56e-09	1.068	PGC3	CUL4A	ENSG00000139842	CUL4A
13_113214731_G_A	0.00936815	276220	rs35306827	46	13	3.56e-09	1.068	PGC3	DCUN1D2	ENSG00000150401	CUL4A
13_113214731_G_A	0.00932239	276290	rs35306827	46	13	3.56e-09	1.068	PGC3	TMCO3	ENSG00000150403	CUL4A
13_113214731_G_A	0.017315	238757	rs35306827	46	13	3.56e-09	1.068	PGC3	ADPRHL1	ENSG00000153531	CUL4A
13_113214731_G_A	0.0156725	82508	rs35306827	46	13	3.56e-09	1.068	PGC3	LAMP1	ENSG00000185896	CUL4A
13_113214731_G_A	0.00498633	452488	rs35306827	46	13	3.56e-09	1.068	PGC3	GRK1	ENSG00000185974	CUL4A
13_113214731_G_A	0.00982772	443467	rs35306827	46	13	3.56e-09	1.068	PGC3	ATP4B	ENSG00000186009	CUL4A
13_113214731_G_A	0.00685145	369990	rs35306827	46	13	3.56e-09	1.068	PGC3	TFDP1	ENSG00000198176	CUL4A
15_38681592_G_A	0.0349085	428756	rs35958438	48	15	3.83e-08	1.066	PGC3	SPRED1	ENSG00000166068	C15orf53
15_38681592_G_A	0.166715	227465	rs35958438	48	15	3.83e-08	1.066	PGC3	FAM98B	ENSG00000171262	C15orf53
15_38681592_G_A	0.696039	116017	rs35958438	48	15	3.83e-08	1.066	PGC3	RASGRP1	ENSG00000172575	C15orf53
15_82863022_T_A	0.182304	204230	rs62011709	50	15	1.43e-08	1.064	PGC3	BTBD1	ENSG00000064726	HOMER2
15_82863022_T_A	0.0205922	152910	rs62011709	50	15	1.43e-08	1.064	PGC3	AP3B2	ENSG00000103723	HOMER2
15_82863022_T_A	0.40625	123131	rs62011709	50	15	1.43e-08	1.064	PGC3	HOMER2	ENSG00000103942	HOMER2
15_82863022_T_A	0.242437	244550	rs62011709	50	15	1.43e-08	1.064	PGC3	TM6SF1	ENSG00000136404	HOMER2
15_82863022_T_A	0.0378954	53394	rs62011709	50	15	1.43e-08	1.064	PGC3	WHAMM	ENSG00000156232	HOMER2
15_82863022_T_A	0.227887	344801	rs62011709	50	15	1.43e-08	1.064	PGC3	HDGFL3	ENSG00000166503	HOMER2
15_82863022_T_A	0.0920765	421642	rs62011709	50	15	1.43e-08	1.064	PGC3	BNC1	ENSG00000169594	HOMER2
15_82863022_T_A	0.534899	148619	rs62011709	50	15	1.43e-08	1.064	PGC3	C15orf40	ENSG00000169609	HOMER2
15_82863022_T_A	0.0798056	123188	rs62011709	50	15	1.43e-08	1.064	PGC3	RAMAC	ENSG00000169612	HOMER2
15_82863022_T_A	0.0256441	322563	rs62011709	50	15	1.43e-08	1.064	PGC3	RPS17	ENSG00000182774	HOMER2
15_82863022_T_A	0.0280435	56952	rs62011709	50	15	1.43e-08	1.064	PGC3	FSD2	ENSG00000186628	HOMER2
15_82863022_T_A	0.0369708	433206	rs62011709	50	15	1.43e-08	1.064	PGC3	GOLGA6L9	ENSG00000197978	HOMER2
15_82863022_T_A	0.024287	214161	rs62011709	50	15	1.43e-08	1.064	PGC3	CPEB1	ENSG00000214575	HOMER2
15_84606344_T_C	0.0130813	374096	rs748455	51	15	5.01e-11	1.07	PGC3	PDE8A	ENSG00000073417	ZSCAN2
15_84606344_T_C	0.141821	211012	rs748455	51	15	5.01e-11	1.07	PGC3	ALPK3	ENSG00000136383	ZSCAN2
15_84606344_T_C	0.0413204	110116	rs748455	51	15	5.01e-11	1.07	PGC3	SEC11A	ENSG00000140612	ZSCAN2
15_84606344_T_C	0.0154973	278310	rs748455	51	15	5.01e-11	1.07	PGC3	SLC28A1	ENSG00000156222	ZSCAN2
15_84606344_T_C	0.0656689	142248	rs748455	51	15	5.01e-11	1.07	PGC3	ZNF592	ENSG00000166716	ZSCAN2
15_84606344_T_C	0.186539	5358	rs748455	51	15	5.01e-11	1.07	PGC3	ZSCAN2	ENSG00000176371	ZSCAN2
15_84606344_T_C	0.063665	47999	rs748455	51	15	5.01e-11	1.07	PGC3	WDR73	ENSG00000177082	ZSCAN2
15_84606344_T_C	0.0279467	370571	rs748455	51	15	5.01e-11	1.07	PGC3	GOLGA6L4	ENSG00000184206	ZSCAN2
15_84606344_T_C	0.336477	52219	rs748455	51	15	5.01e-11	1.07	PGC3	NMB	ENSG00000197696	ZSCAN2
16_89566317_G_T	0.00745846	453573	rs12932628	55	16	6.71e-09	0.945	PGC3	DBNDD1	ENSG00000003249	RPL13
16_89566317_G_T	0.0215681	46991	rs12932628	55	16	6.71e-09	0.945	PGC3	DPEP1	ENSG00000015413	RPL13
16_89566317_G_T	0.0121535	154581	rs12932628	55	16	6.71e-09	0.945	PGC3	VPS9D1	ENSG00000075399	RPL13
16_89566317_G_T	0.00628792	0	rs12932628	55	16	6.71e-09	0.945	PGC3	PRDM7	ENSG00000126856	RPL13
16_89566317_G_T	0.00619649	394569	rs12932628	55	16	6.71e-09	0.945	PGC3	CDH15	ENSG00000129910	RPL13
16_89566317_G_T	0.0117009	91421	rs12932628	55	16	6.71e-09	0.945	PGC3	CHMP1A	ENSG00000131165	RPL13
16_89566317_G_T	0.00637429	382380	rs12932628	55	16	6.71e-09	0.945	PGC3	DEF8	ENSG00000140995	RPL13
16_89566317_G_T	0.00634835	307253	rs12932628	55	16	6.71e-09	0.945	PGC3	TCF25	ENSG00000141002	RPL13
16_89566317_G_T	0.00619649	453312	rs12932628	55	16	6.71e-09	0.945	PGC3	GAS8	ENSG00000141013	RPL13
16_89566317_G_T	0.0121858	135388	rs12932628	55	16	6.71e-09	0.945	PGC3	SPATA2L	ENSG00000158792	RPL13
16_89566317_G_T	0.0148404	154083	rs12932628	55	16	6.71e-09	0.945	PGC3	ZNF276	ENSG00000158805	RPL13
16_89566317_G_T	0.0112127	75756	rs12932628	55	16	6.71e-09	0.945	PGC3	ANKRD11	ENSG00000167522	RPL13
16_89566317_G_T	0.0148092	91423	rs12932628	55	16	6.71e-09	0.945	PGC3	SPATA33	ENSG00000167523	RPL13
16_89566317_G_T	0.263229	5640	rs12932628	55	16	6.71e-09	0.945	PGC3	RPL13	ENSG00000167526	RPL13
16_89566317_G_T	0.00617128	348614	rs12932628	55	16	6.71e-09	0.945	PGC3	ZNF778	ENSG00000170100	RPL13
16_89566317_G_T	0.00731426	477942	rs12932628	55	16	6.71e-09	0.945	PGC3	ACSF3	ENSG00000176715	RPL13
16_89566317_G_T	0.111394	9441	rs12932628	55	16	6.71e-09	0.945	PGC3	CPNE7	ENSG00000178773	RPL13
16_89566317_G_T	0.0138581	114420	rs12932628	55	16	6.71e-09	0.945	PGC3	CDK10	ENSG00000185324	RPL13
16_89566317_G_T	0.00798406	250660	rs12932628	55	16	6.71e-09	0.945	PGC3	FANCA	ENSG00000187741	RPL13
16_89566317_G_T	0.0442928	75598	rs12932628	55	16	6.71e-09	0.945	PGC3	SPG7	ENSG00000197912	RPL13
16_89566317_G_T	0.00653745	251862	rs12932628	55	16	6.71e-09	0.945	PGC3	SPIRE2	ENSG00000204991	RPL13
16_89566317_G_T	0.00617128	345802	rs12932628	55	16	6.71e-09	0.945	PGC3	MC1R	ENSG00000258839	RPL13
16_89566317_G_T	0.0065511	355075	rs12932628	55	16	6.71e-09	0.945	PGC3	TUBB3	ENSG00000258947	RPL13
16_89566317_G_T	0.00845259	364666	rs12932628	55	16	6.71e-09	0.945	PGC3	SLC22A31	ENSG00000259803	RPL13
17_1932188_C_T	0.0108236	371597	rs4790841	56	17	3.14e-08	0.93	PGC3	SMG6	ENSG00000070366	RTN4RL1
17_1932188_C_T	0.010814	468916	rs4790841	56	17	3.14e-08	0.93	PGC3	MNT	ENSG00000070444	RTN4RL1
17_1932188_C_T	0.0117151	286444	rs4790841	56	17	3.14e-08	0.93	PGC3	SCARF1	ENSG00000074660	RTN4RL1
17_1932188_C_T	0.104512	97949	rs4790841	56	17	3.14e-08	0.93	PGC3	DPH1	ENSG00000108963	RTN4RL1
17_1932188_C_T	0.0188523	0	rs4790841	56	17	3.14e-08	0.93	PGC3	METTL16	ENSG00000127804	RTN4RL1
17_1932188_C_T	0.00983074	415446	rs4790841	56	17	3.14e-08	0.93	PGC3	INPP5K	ENSG00000132376	RTN4RL1
17_1932188_C_T	0.160414	102486	rs4790841	56	17	3.14e-08	0.93	PGC3	RPA1	ENSG00000132383	RTN4RL1
17_1932188_C_T	0.0218085	170159	rs4790841	56	17	3.14e-08	0.93	PGC3	SERPINF1	ENSG00000132386	RTN4RL1
17_1932188_C_T	0.0116902	405310	rs4790841	56	17	3.14e-08	0.93	PGC3	SGSM2	ENSG00000141258	RTN4RL1
17_1932188_C_T	0.00964768	469026	rs4790841	56	17	3.14e-08	0.93	PGC3	CRK	ENSG00000167193	RTN4RL1
17_1932188_C_T	0.0126738	303302	rs4790841	56	17	3.14e-08	0.93	PGC3	SLC43A2	ENSG00000167703	RTN4RL1
17_1932188_C_T	0.0146522	282322	rs4790841	56	17	3.14e-08	0.93	PGC3	RILP	ENSG00000167705	RTN4RL1
17_1932188_C_T	0.0198881	189352	rs4790841	56	17	3.14e-08	0.93	PGC3	SERPINF2	ENSG00000167711	RTN4RL1
17_1932188_C_T	0.0169171	215665	rs4790841	56	17	3.14e-08	0.93	PGC3	WDR81	ENSG00000167716	RTN4RL1
17_1932188_C_T	0.0152188	371195	rs4790841	56	17	3.14e-08	0.93	PGC3	SRR	ENSG00000167720	RTN4RL1
17_1932188_C_T	0.0112013	404469	rs4790841	56	17	3.14e-08	0.93	PGC3	TSR1	ENSG00000167721	RTN4RL1
17_1932188_C_T	0.0115586	247321	rs4790841	56	17	3.14e-08	0.93	PGC3	PRPF8	ENSG00000174231	RTN4RL1
17_1932188_C_T	0.00995433	369396	rs4790841	56	17	3.14e-08	0.93	PGC3	PITPNA	ENSG00000174238	RTN4RL1
17_1932188_C_T	0.0899977	121966	rs4790841	56	17	3.14e-08	0.93	PGC3	HIC1	ENSG00000177374	RTN4RL1
17_1932188_C_T	0.0170653	221811	rs4790841	56	17	3.14e-08	0.93	PGC3	TLCD2	ENSG00000185561	RTN4RL1
17_1932188_C_T	0.693595	93146	rs4790841	56	17	3.14e-08	0.93	PGC3	RTN4RL1	ENSG00000185924	RTN4RL1
17_1932188_C_T	0.0911595	101554	rs4790841	56	17	3.14e-08	0.93	PGC3	SMYD4	ENSG00000186532	RTN4RL1
17_1932188_C_T	0.00968343	439502	rs4790841	56	17	3.14e-08	0.93	PGC3	MYO1C	ENSG00000197879	RTN4RL1
17_1932188_C_T	0.126867	109834	rs4790841	56	17	3.14e-08	0.93	PGC3	OVCA2	ENSG00000262664	RTN4RL1
17_39973588_T_A	0.111945	87627	rs11870683	57	17	2.79e-08	1.059	PGC3	MED24	ENSG00000008838	GSDMA
17_39973588_T_A	0.0205011	53734	rs11870683	57	17	2.79e-08	1.059	PGC3	GSDMB	ENSG00000073605	GSDMA
17_39973588_T_A	0.0115739	314291	rs11870683	57	17	2.79e-08	1.059	PGC3	CDC6	ENSG00000094804	GSDMA
17_39973588_T_A	0.256592	41773	rs11870683	57	17	2.79e-08	1.059	PGC3	CSF3	ENSG00000108342	GSDMA
17_39973588_T_A	0.145015	7219	rs11870683	57	17	2.79e-08	1.059	PGC3	PSMD3	ENSG00000108344	GSDMA
17_39973588_T_A	0.0171958	166730	rs11870683	57	17	2.79e-08	1.059	PGC3	CASC3	ENSG00000108349	GSDMA
17_39973588_T_A	0.0158933	203422	rs11870683	57	17	2.79e-08	1.059	PGC3	RAPGEFL1	ENSG00000108352	GSDMA
17_39973588_T_A	0.0784101	84702	rs11870683	57	17	2.79e-08	1.059	PGC3	THRA	ENSG00000126351	GSDMA
17_39973588_T_A	0.0217989	127001	rs11870683	57	17	2.79e-08	1.059	PGC3	NR1D1	ENSG00000126368	GSDMA
17_39973588_T_A	0.00904838	444308	rs11870683	57	17	2.79e-08	1.059	PGC3	TOP2A	ENSG00000131747	GSDMA
17_39973588_T_A	0.0132025	336498	rs11870683	57	17	2.79e-08	1.059	PGC3	STARD3	ENSG00000131748	GSDMA
17_39973588_T_A	0.0141439	335592	rs11870683	57	17	2.79e-08	1.059	PGC3	RARA	ENSG00000131759	GSDMA
17_39973588_T_A	0.0111297	346848	rs11870683	57	17	2.79e-08	1.059	PGC3	PPP1R1B	ENSG00000131771	GSDMA
17_39973588_T_A	0.0116388	285674	rs11870683	57	17	2.79e-08	1.059	PGC3	ERBB2	ENSG00000141736	GSDMA
17_39973588_T_A	0.0128678	235661	rs11870683	57	17	2.79e-08	1.059	PGC3	GRB7	ENSG00000141738	GSDMA
17_39973588_T_A	0.0126538	243056	rs11870683	57	17	2.79e-08	1.059	PGC3	MIEN1	ENSG00000141741	GSDMA
17_39973588_T_A	0.0123032	305607	rs11870683	57	17	2.79e-08	1.059	PGC3	PNMT	ENSG00000141744	GSDMA
17_39973588_T_A	0.0117322	469862	rs11870683	57	17	2.79e-08	1.059	PGC3	IGFBP4	ENSG00000141753	GSDMA
17_39973588_T_A	0.0107851	276791	rs11870683	57	17	2.79e-08	1.059	PGC3	PGAP3	ENSG00000161395	GSDMA
17_39973588_T_A	0.0154601	109276	rs11870683	57	17	2.79e-08	1.059	PGC3	IKZF3	ENSG00000161405	GSDMA
17_39973588_T_A	0.00982468	0	rs11870683	57	17	2.79e-08	1.059	PGC3	CDK12	ENSG00000167258	GSDMA
17_39973588_T_A	0.224858	20325	rs11870683	57	17	2.79e-08	1.059	PGC3	GSDMA	ENSG00000167914	GSDMA
17_39973588_T_A	0.011364	245716	rs11870683	57	17	2.79e-08	1.059	PGC3	WIPF2	ENSG00000171475	GSDMA
17_39973588_T_A	0.0117019	363811	rs11870683	57	17	2.79e-08	1.059	PGC3	NEUROD2	ENSG00000171532	GSDMA
17_39973588_T_A	0.0194313	45987	rs11870683	57	17	2.79e-08	1.059	PGC3	ORMDL3	ENSG00000172057	GSDMA
17_39973588_T_A	0.00894175	308239	rs11870683	57	17	2.79e-08	1.059	PGC3	TCAP	ENSG00000173991	GSDMA
17_39973588_T_A	0.0102753	391149	rs11870683	57	17	2.79e-08	1.059	PGC3	GJD3	ENSG00000183153	GSDMA
17_39973588_T_A	0.015159	105386	rs11870683	57	17	2.79e-08	1.059	PGC3	ZPBP2	ENSG00000186075	GSDMA
17_39973588_T_A	0.0177835	148383	rs11870683	57	17	2.79e-08	1.059	PGC3	MSL1	ENSG00000188895	GSDMA
17_39973588_T_A	0.0311642	45856	rs11870683	57	17	2.79e-08	1.059	PGC3	LRRC3C	ENSG00000204913	GSDMA
17_40064179_G_T	0.272151	2964	rs61554907	58	17	1.64e-08	0.917	PGC3	MED24	ENSG00000008838	THRA
17_40064179_G_T	0.0131217	144325	rs61554907	58	17	1.64e-08	0.917	PGC3	GSDMB	ENSG00000073605	THRA
17_40064179_G_T	0.0105381	223700	rs61554907	58	17	1.64e-08	0.917	PGC3	CDC6	ENSG00000094804	THRA
17_40064179_G_T	0.018287	48818	rs61554907	58	17	1.64e-08	0.917	PGC3	CSF3	ENSG00000108342	THRA
17_40064179_G_T	0.0188665	83372	rs61554907	58	17	1.64e-08	0.917	PGC3	PSMD3	ENSG00000108344	THRA
17_40064179_G_T	0.0183036	76139	rs61554907	58	17	1.64e-08	0.917	PGC3	CASC3	ENSG00000108349	THRA
17_40064179_G_T	0.0199626	112831	rs61554907	58	17	1.64e-08	0.917	PGC3	RAPGEFL1	ENSG00000108352	THRA
17_40064179_G_T	0.352123	5889	rs61554907	58	17	1.64e-08	0.917	PGC3	THRA	ENSG00000126351	THRA
17_40064179_G_T	0.00916293	0	rs61554907	58	17	1.64e-08	0.917	PGC3	CCR7	ENSG00000126353	THRA
17_40064179_G_T	0.0265517	36410	rs61554907	58	17	1.64e-08	0.917	PGC3	NR1D1	ENSG00000126368	THRA
17_40064179_G_T	0.0106778	437444	rs61554907	58	17	1.64e-08	0.917	PGC3	TNS4	ENSG00000131746	THRA
17_40064179_G_T	0.00918356	353717	rs61554907	58	17	1.64e-08	0.917	PGC3	TOP2A	ENSG00000131747	THRA
17_40064179_G_T	0.0116066	427089	rs61554907	58	17	1.64e-08	0.917	PGC3	STARD3	ENSG00000131748	THRA
17_40064179_G_T	0.0118588	245001	rs61554907	58	17	1.64e-08	0.917	PGC3	RARA	ENSG00000131759	THRA
17_40064179_G_T	0.0117271	437439	rs61554907	58	17	1.64e-08	0.917	PGC3	PPP1R1B	ENSG00000131771	THRA
17_40064179_G_T	0.0126787	376265	rs61554907	58	17	1.64e-08	0.917	PGC3	ERBB2	ENSG00000141736	THRA
17_40064179_G_T	0.0100973	326252	rs61554907	58	17	1.64e-08	0.917	PGC3	GRB7	ENSG00000141738	THRA
17_40064179_G_T	0.0112954	333647	rs61554907	58	17	1.64e-08	0.917	PGC3	MIEN1	ENSG00000141741	THRA
17_40064179_G_T	0.0199337	396198	rs61554907	58	17	1.64e-08	0.917	PGC3	PNMT	ENSG00000141744	THRA
17_40064179_G_T	0.0118524	379271	rs61554907	58	17	1.64e-08	0.917	PGC3	IGFBP4	ENSG00000141753	THRA
17_40064179_G_T	0.0102743	367382	rs61554907	58	17	1.64e-08	0.917	PGC3	PGAP3	ENSG00000161395	THRA
17_40064179_G_T	0.0115685	199867	rs61554907	58	17	1.64e-08	0.917	PGC3	IKZF3	ENSG00000161405	THRA
17_40064179_G_T	0.00969079	0	rs61554907	58	17	1.64e-08	0.917	PGC3	CDK12	ENSG00000167258	THRA
17_40064179_G_T	0.0201203	110916	rs61554907	58	17	1.64e-08	0.917	PGC3	GSDMA	ENSG00000167914	THRA
17_40064179_G_T	0.0143857	155125	rs61554907	58	17	1.64e-08	0.917	PGC3	WIPF2	ENSG00000171475	THRA
17_40064179_G_T	0.0115184	454402	rs61554907	58	17	1.64e-08	0.917	PGC3	NEUROD2	ENSG00000171532	THRA
17_40064179_G_T	0.0118481	136578	rs61554907	58	17	1.64e-08	0.917	PGC3	ORMDL3	ENSG00000172057	THRA
17_40064179_G_T	0.00911584	398830	rs61554907	58	17	1.64e-08	0.917	PGC3	TCAP	ENSG00000173991	THRA
17_40064179_G_T	0.00911584	300558	rs61554907	58	17	1.64e-08	0.917	PGC3	GJD3	ENSG00000183153	THRA
17_40064179_G_T	0.0118443	195977	rs61554907	58	17	1.64e-08	0.917	PGC3	ZPBP2	ENSG00000186075	THRA
17_40064179_G_T	0.0169267	57792	rs61554907	58	17	1.64e-08	0.917	PGC3	MSL1	ENSG00000188895	THRA
17_40064179_G_T	0.0168662	136447	rs61554907	58	17	1.64e-08	0.917	PGC3	LRRC3C	ENSG00000204913	THRA
17_44114525_G_T	0.0185458	153616	rs228768	59	17	2.83e-10	1.067	PGC3	SLC4A1	ENSG00000004939	HDAC5
17_44114525_G_T	0.0113044	452603	rs228768	59	17	2.83e-10	1.067	PGC3	MEOX1	ENSG00000005102	HDAC5
17_44114525_G_T	0.0128886	275124	rs228768	59	17	2.83e-10	1.067	PGC3	ITGA2B	ENSG00000005961	HDAC5
17_44114525_G_T	0.0171074	210345	rs228768	59	17	2.83e-10	1.067	PGC3	SLC25A39	ENSG00000013306	HDAC5
17_44114525_G_T	0.0149582	230721	rs228768	59	17	2.83e-10	1.067	PGC3	GRN	ENSG00000030582	HDAC5
17_44114525_G_T	0.057751	85588	rs228768	59	17	2.83e-10	1.067	PGC3	ATXN7L3	ENSG00000087152	HDAC5
17_44114525_G_T	0.0226496	90579	rs228768	59	17	2.83e-10	1.067	PGC3	TMEM101	ENSG00000091947	HDAC5
17_44114525_G_T	0.0165945	193888	rs228768	59	17	2.83e-10	1.067	PGC3	RUNDC3A	ENSG00000108309	HDAC5
17_44114525_G_T	0.0346484	107101	rs228768	59	17	2.83e-10	1.067	PGC3	UBTF	ENSG00000108312	HDAC5
17_44114525_G_T	0.35056	9177	rs228768	59	17	2.83e-10	1.067	PGC3	HDAC5	ENSG00000108840	HDAC5
17_44114525_G_T	0.0159679	172049	rs228768	59	17	2.83e-10	1.067	PGC3	PPY	ENSG00000108849	HDAC5
17_44114525_G_T	0.0131457	204814	rs228768	59	17	2.83e-10	1.067	PGC3	MPP2	ENSG00000108852	HDAC5
17_44114525_G_T	0.0108189	335548	rs228768	59	17	2.83e-10	1.067	PGC3	DUSP3	ENSG00000108861	HDAC5
17_44114525_G_T	0.135829	27381	rs228768	59	17	2.83e-10	1.067	PGC3	HROB	ENSG00000125319	HDAC5
17_44114525_G_T	0.0180846	110056	rs228768	59	17	2.83e-10	1.067	PGC3	PYY	ENSG00000131096	HDAC5
17_44114525_G_T	0.0410912	43905	rs228768	59	17	2.83e-10	1.067	PGC3	G6PC3	ENSG00000141349	HDAC5
17_44114525_G_T	0.013778	281355	rs228768	59	17	2.83e-10	1.067	PGC3	MPP3	ENSG00000161647	HDAC5
17_44114525_G_T	0.00944573	267377	rs228768	59	17	2.83e-10	1.067	PGC3	CD300LG	ENSG00000161649	HDAC5
17_44114525_G_T	0.0192	109903	rs228768	59	17	2.83e-10	1.067	PGC3	NAGS	ENSG00000161653	HDAC5
17_44114525_G_T	0.0275951	46906	rs228768	59	17	2.83e-10	1.067	PGC3	LSM12	ENSG00000161654	HDAC5
17_44114525_G_T	0.238582	55922	rs228768	59	17	2.83e-10	1.067	PGC3	ASB16	ENSG00000161664	HDAC5
17_44114525_G_T	0.0169332	249328	rs228768	59	17	2.83e-10	1.067	PGC3	FAM171A2	ENSG00000161682	HDAC5
17_44114525_G_T	0.00929439	355734	rs228768	59	17	2.83e-10	1.067	PGC3	SOST	ENSG00000167941	HDAC5
17_44114525_G_T	0.0575088	72445	rs228768	59	17	2.83e-10	1.067	PGC3	TMUB2	ENSG00000168591	HDAC5
17_44114525_G_T	0.0106843	442959	rs228768	59	17	2.83e-10	1.067	PGC3	FZD2	ENSG00000180340	HDAC5
17_44114525_G_T	0.0111152	388905	rs228768	59	17	2.83e-10	1.067	PGC3	GPATCH8	ENSG00000186566	HDAC5
17_44114525_G_T	0.00929439	334090	rs228768	59	17	2.83e-10	1.067	PGC3	CFAP97D1	ENSG00000231256	HDAC5
20_45053910_T_G	0.0363242	93513	rs67712855	60	20	4.22e-11	1.07	PGC3	TOMM34	ENSG00000025772	STK4
20_45053910_T_G	0.0045006	339066	rs67712855	60	20	4.22e-11	1.07	PGC3	CCN5	ENSG00000064205	STK4
20_45053910_T_G	0.0101481	243364	rs67712855	60	20	4.22e-11	1.07	PGC3	RIMS4	ENSG00000101098	STK4
20_45053910_T_G	0.0255953	143850	rs67712855	60	20	4.22e-11	1.07	PGC3	PABPC1L	ENSG00000101104	STK4
20_45053910_T_G	0.532807	87416	rs67712855	60	20	4.22e-11	1.07	PGC3	STK4	ENSG00000101109	STK4
20_45053910_T_G	0.00613359	415843	rs67712855	60	20	4.22e-11	1.07	PGC3	WFDC2	ENSG00000101443	STK4
20_45053910_T_G	0.00518885	461712	rs67712855	60	20	4.22e-11	1.07	PGC3	SPINT3	ENSG00000101446	STK4
20_45053910_T_G	0.00469621	493842	rs67712855	60	20	4.22e-11	1.07	PGC3	EPPIN	ENSG00000101448	STK4
20_45053910_T_G	0.0209544	120992	rs67712855	60	20	4.22e-11	1.07	PGC3	PI3	ENSG00000124102	STK4
20_45053910_T_G	0.0349734	200654	rs67712855	60	20	4.22e-11	1.07	PGC3	SLPI	ENSG00000124107	STK4
20_45053910_T_G	0.122622	47217	rs67712855	60	20	4.22e-11	1.07	PGC3	KCNS1	ENSG00000124134	STK4
20_45053910_T_G	0.00479539	294514	rs67712855	60	20	4.22e-11	1.07	PGC3	SDC4	ENSG00000124145	STK4
20_45053910_T_G	0.00412131	362174	rs67712855	60	20	4.22e-11	1.07	PGC3	PIGT	ENSG00000124155	STK4
20_45053910_T_G	0.023717	167463	rs67712855	60	20	4.22e-11	1.07	PGC3	SEMG2	ENSG00000124157	STK4
20_45053910_T_G	0.00646667	254619	rs67712855	60	20	4.22e-11	1.07	PGC3	MATN4	ENSG00000124159	STK4
20_45053910_T_G	0.00784348	252930	rs67712855	60	20	4.22e-11	1.07	PGC3	RBPJL	ENSG00000124232	STK4
20_45053910_T_G	0.0177407	153123	rs67712855	60	20	4.22e-11	1.07	PGC3	SEMG1	ENSG00000124233	STK4
20_45053910_T_G	0.00588354	308045	rs67712855	60	20	4.22e-11	1.07	PGC3	KCNK15	ENSG00000124249	STK4
20_45053910_T_G	0.00524549	353979	rs67712855	60	20	4.22e-11	1.07	PGC3	TP53TG5	ENSG00000124251	STK4
20_45053910_T_G	0.00563423	0	rs67712855	60	20	4.22e-11	1.07	PGC3	WFDC8	ENSG00000158901	STK4
20_45053910_T_G	0.0152685	168208	rs67712855	60	20	4.22e-11	1.07	PGC3	YWHAB	ENSG00000166913	STK4
20_45053910_T_G	0.0334363	70555	rs67712855	60	20	4.22e-11	1.07	PGC3	WFDC12	ENSG00000168703	STK4
20_45053910_T_G	0.0040476	0	rs67712855	60	20	4.22e-11	1.07	PGC3	PKIG	ENSG00000168734	STK4
20_45053910_T_G	0.0393035	61264	rs67712855	60	20	4.22e-11	1.07	PGC3	WFDC5	ENSG00000175121	STK4
20_45053910_T_G	0.00593992	401658	rs67712855	60	20	4.22e-11	1.07	PGC3	ADA	ENSG00000196839	STK4
20_45053910_T_G	0.00386372	308027	rs67712855	60	20	4.22e-11	1.07	PGC3	SYS1	ENSG00000204070	STK4
20_45053910_T_G	0.00469621	485572	rs67712855	60	20	4.22e-11	1.07	PGC3	WFDC6	ENSG00000243543	STK4
20_45053910_T_G	0.00524601	352147	rs67712855	60	20	4.22e-11	1.07	PGC3	DBNDD2	ENSG00000244274	STK4
20_45053910_T_G	0.00469621	493752	rs67712855	60	20	4.22e-11	1.07	PGC3	EPPIN-WFDC6	ENSG00000249139	STK4
20_45053910_T_G	0.00431045	309290	rs67712855	60	20	4.22e-11	1.07	PGC3	SYS1-DBNDD2	ENSG00000254806	STK4
20_62290759_A_G	0.0270605	70481	rs13044225	63	20	8.5e-09	0.947	PGC3	HRH3	ENSG00000101180	OSBPL2
20_62290759_A_G	0.0204226	107731	rs13044225	63	20	8.5e-09	0.947	PGC3	MTG2	ENSG00000101181	OSBPL2
20_62290759_A_G	0.0110661	147319	rs13044225	63	20	8.5e-09	0.947	PGC3	PSMA7	ENSG00000101182	OSBPL2
20_62290759_A_G	0.00731038	351744	rs13044225	63	20	8.5e-09	0.947	PGC3	SLCO4A1	ENSG00000101187	OSBPL2
20_62290759_A_G	0.00400723	418077	rs13044225	63	20	8.5e-09	0.947	PGC3	NTSR1	ENSG00000101188	OSBPL2
20_62290759_A_G	0.0118479	224878	rs13044225	63	20	8.5e-09	0.947	PGC3	TAF4	ENSG00000130699	OSBPL2
20_62290759_A_G	0.0138213	185236	rs13044225	63	20	8.5e-09	0.947	PGC3	GATA5	ENSG00000130700	OSBPL2
20_62290759_A_G	0.0134584	136780	rs13044225	63	20	8.5e-09	0.947	PGC3	RBBP8NL	ENSG00000130701	OSBPL2
20_62290759_A_G	0.0291866	76553	rs13044225	63	20	8.5e-09	0.947	PGC3	LAMA5	ENSG00000130702	OSBPL2
20_62290759_A_G	0.323803	58837	rs13044225	63	20	8.5e-09	0.947	PGC3	OSBPL2	ENSG00000130703	OSBPL2
20_62290759_A_G	0.061659	11334	rs13044225	63	20	8.5e-09	0.947	PGC3	ADRM1	ENSG00000130706	OSBPL2
20_62290759_A_G	0.0163847	168298	rs13044225	63	20	8.5e-09	0.947	PGC3	LSM14B	ENSG00000149657	OSBPL2
20_62290759_A_G	0.0193955	116526	rs13044225	63	20	8.5e-09	0.947	PGC3	CABLES2	ENSG00000149679	OSBPL2
20_62290759_A_G	0.0117658	96344	rs13044225	63	20	8.5e-09	0.947	PGC3	RPS21	ENSG00000171858	OSBPL2
20_62290759_A_G	0.00946473	0	rs13044225	63	20	8.5e-09	0.947	PGC3	CDH4	ENSG00000179242	OSBPL2
20_62290759_A_G	0.0134218	146990	rs13044225	63	20	8.5e-09	0.947	PGC3	SS18L1	ENSG00000184402	OSBPL2

## Sheet: S3 loci_missing_nearest
Loci with no gene L2G > 0.50, showing gene closest to GWAS locus
Nearest_gene	Locus
LINC01748	1
PBRM1	9
KIAA1109	12
KDM3B	16
INSYN2B	17
BTN2A1	18
POU3F2	19
MSRA	30
EBLN3P	33
CACNB2	35
FADS2	39
PACS1	41
ACTN3	42
ZSCAN2	51
C16orf72	53
RPL13	55
GSDMA	57
THRA	58
HDAC5	59
OSBPL2	63
SLC25A17	64

## Sheet: S4 sWSR_glm_CV_coefficients
Logistic regression cross-validation: Model coefficients
For each target dataset for which we wish to estimate the predicted probabilities, we fit the model using the 3 other datasets and then compute the predict the predicted probabilities using the fitted model and the expression data for the target dataset.
The fitted models below are labelled with the target dataset name.
	Coefficient estimate					Coefficient standard error					Z value					P-value
variable	CMC-HBCC	CMC-Pitt	GVEX-SMRI	BipSeq-sACC		CMC-HBCC	CMC-Pitt	GVEX-SMRI	BipSeq-sACC		CMC-HBCC	CMC-Pitt	GVEX-SMRI	BipSeq-sACC		CMC-HBCC	CMC-Pitt	GVEX-SMRI	BipSeq-sACC
(Intercept)	-1.22641	-1.33579	-1.55505	-1.75522		0.14067	0.132483	0.141183	0.171541		-8.71831	-10.0827	-11.0144	-10.2321		2.8239e-18	6.58793e-24	3.25595e-28	1.42414e-24
C15orf40	0.414679	0.37407	0.343438	0.401525		0.118134	0.107941	0.113013	0.129729		3.51023	3.46549	3.03891	3.0951		0.000447721	0.000529269	0.00237436	0.00196748
RPS6KA2	0.391348	0.284374	0.429835	0.475517		0.11653	0.104738	0.110975	0.133999		3.35835	2.7151	3.87327	3.54865		0.000784097	0.00662558	0.000107385	0.000387212
CUL4A	-0.308215	-0.290313	-0.193346	-0.320643		0.110706	0.0999798	0.108205	0.134397		-2.7841	-2.90371	-1.78686	-2.3858		0.00536762	0.00368765	0.0739609	0.0170421
TRPT1	-0.315902	-0.264447	-0.237566	-0.219647		0.123121	0.113359	0.113456	0.124857		-2.56578	-2.33283	-2.0939	-1.7592		0.0102945	0.019657	0.036269	0.0785443
SYNE1	-0.290952	-0.285385	-0.423326	-0.180238		0.117963	0.101416	0.111741	0.129401		-2.46647	-2.81401	-3.78846	-1.39287		0.0136453	0.00489281	0.000151587	0.16366
MRPS33	-0.27138	-0.221756	-0.284672	-0.429937		0.117772	0.109924	0.116128	0.132123		-2.30429	-2.01735	-2.45136	-3.25407		0.0212062	0.0436589	0.0142317	0.00113765
RTN4RL1	-0.310567	-0.173619	-0.0801363	-0.0667463		0.136386	0.117124	0.119401	0.134718		-2.27712	-1.48235	-0.671152	-0.495454		ENSG00000163126	0.138248	0.502124	0.62028
STARD9	0.257063	0.443475	0.183472	0.365582		0.117296	0.115324	0.118399	0.139408		2.19158	3.84546	1.54961	2.6224		0.0284101	0.000120324	0.121235	0.00873134
PBRM1	-0.262148	-0.276503	-0.30331	-0.289184		0.121022	0.106489	0.112166	0.1294		-2.16611	-2.59653	-2.70411	-2.23481		0.0303027	0.00941706	0.00684867	0.02543
MAD1L1	0.279343	0.337308	0.310356	0.394164		0.129264	0.117915	0.122502	0.144312		2.16102	2.86059	2.53348	2.73133		0.0306936	0.00422847	0.0112938	0.00630799
RASGRP1	-0.227222	-0.215079	-0.361875	-0.258929		0.117708	0.109787	0.118249	0.122406		-1.93038	-1.95906	-3.06028	-2.11533		0.0535597	0.0501061	0.00221128	0.0344018
ADCY2	0.248814	0.153782	0.127371	0.180055		0.129327	0.11069	0.113384	0.141238		1.92391	1.38931	1.12337	1.27483		0.054366	0.164738	0.261282	0.202369
KCNB1	-0.219588	-0.178641	-0.078258	-0.195804		0.128652	0.114322	0.120978	0.131504		-1.70684	-1.56262	-0.646878	-1.48896		0.0878516	0.118142	0.517711	0.136499
FKBP2	-0.188448	-0.165826	-0.0350725	-0.241776		0.11253	0.0991837	0.105452	0.121944		-1.67464	-1.67191	-0.332592	-1.98268		0.0940039	0.0945422	0.739442	0.047403
SSBP2	0.190485	0.20244	0.16869	0.211926		0.115417	0.107584	0.105643	0.128154		1.6504	1.8817	1.59679	1.65368		0.0988608	0.0598774	0.110313	0.0981921
STK4	-0.199217	-0.172833	-0.0588659	-0.228835		0.121536	0.108036	0.113433	0.120579		-1.63915	-1.59976	-0.51895	-1.89781		0.101181	0.109651	0.603795	0.0577215
CACNB2	0.198574	0.245517	0.114087	-0.0853422		0.121655	0.112264	0.113077	0.129172		1.63227	2.18697	1.00893	-0.660686		0.102622	0.028745	0.313006	0.508814
CACNA1B	0.225111	0.145033	0.169607	0.0676621		0.139411	0.136074	0.131452	0.151723		1.61473	1.06584	1.29025	0.445957		0.106369	0.286497	0.196964	0.655628
CNNM4	0.173226	0.247847	0.0903434	0.153775		0.115045	0.109235	0.113362	0.128975		1.50573	2.26894	0.796949	1.19228		0.132137	0.0232717	0.425481	0.23315
THRA	0.178258	0.148459	0.223367	0.0506857		0.122224	0.113223	0.11432	0.130841		1.45846	1.31121	1.95387	0.387382		0.144714	0.189788	0.0507166	0.698473
CACNA1C	0.18744	0.175795	0.271562	-0.0409019		0.129441	0.118969	0.118014	0.14698		1.44808	1.47766	2.3011	-0.278283		0.147595	0.139499	0.021386	0.780795
ADO	-0.168193	-0.149132	-0.277461	-0.260899		0.128319	0.114563	0.117561	0.133769		-1.31074	-1.30175	-2.36015	-1.95038		0.189947	0.193002	0.0182677	0.0511314
HOMER1	-0.159757	-0.208268	-0.159213	-0.405257		0.131521	0.121031	0.123664	0.138946		-1.21469	-1.72079	-1.28746	-2.91666		0.224486	0.085289	0.197932	0.003538
KDM3B	-0.139592	-0.0968459	0.0416754	0.115717		0.115773	0.109542	0.110787	0.137258		-1.20574	-0.884098	0.376176	0.843057		0.227916	0.376643	0.706786	0.399197
SLC25A17	0.153185	0.119539	0.196854	0.131206		0.128104	0.109022	0.111884	0.14729		1.19578	1.09647	1.75945	0.8908		0.23178	0.272874	0.0785015	0.373036
RPL13	0.133407	0.212685	0.162379	0.116255		0.120407	0.11044	0.11229	0.128056		1.10796	1.9258	1.44607	0.90785		0.267878	0.0541288	0.148158	0.363957
SRPK2	0.121958	0.280929	0.151977	0.30203		0.126158	0.121983	0.119479	0.141088		0.966709	2.30302	1.272	2.14071		0.333689	0.0212778	0.203373	0.0322971
MSRA	0.101999	0.124885	0.283383	0.136217		0.106159	0.0989482	0.104316	0.130747		0.960818	1.26213	2.71658	1.04184		0.336644	0.206903	0.00659604	0.297488
THSD7A	-0.108791	0.0112404	0.0211028	-0.111674		0.116091	0.110538	0.11279	0.126913		-0.937114	0.101688	0.187099	-0.879927		0.3487	0.919004	0.851583	0.378899
ZSCAN2	0.10973	0.0498707	0.0294528	0.0616664		0.124914	0.108945	0.112979	0.137458		0.878441	0.45776	0.260692	0.448619		0.379704	0.647125	0.79433	0.653707
SCN2A	-0.108444	0.0090972	0.0925284	0.279471		0.129357	0.119499	0.124707	0.14588		-0.838334	0.0761277	0.741967	1.91576		0.401843	0.939318	0.458107	0.0553953
GRIN2A	-0.0995733	-0.247015	-0.106845	0.0114366		0.135228	0.12116	0.123048	0.142259		-0.736339	-2.03875	-0.868323	0.0803931		0.461525	0.0414748	0.385217	0.935925
ANK3	-0.0747997	0.016173	0.0516306	-0.178865		0.116092	0.103392	0.111837	0.12781		-0.644311	0.156424	0.461659	-1.39946		0.519374	0.875699	0.644326	0.161676
LINC01748	-0.0735691	0.0604106	-0.00109782	-0.107937		0.116626	0.107507	0.110719	0.121569		-0.63081	0.561921	-0.00991532	-0.887861		0.528165	0.57417	0.992089	0.374616
FES	0.0762171	0.146878	0.248169	0.183196		0.120931	0.111198	0.113822	0.140345		0.630251	1.32087	2.18032	1.30533		0.52853	0.186546	0.0292337	0.191781
TENM4	-0.0878611	-0.0135605	-0.0296809	-0.066578		0.140222	0.125116	0.127776	0.141147		-0.626586	-0.108383	-0.232288	-0.471693		0.530931	0.913692	0.816315	0.637146
DCLK3	-0.0725319	0.0586584	0.0902798	-0.15279		0.122687	0.110353	0.112358	0.131574		-0.591193	0.53155	0.803504	-1.16124		0.554391	0.595037	0.421684	0.245542
LMAN2L	0.0641945	0.115405	0.0331815	0.190698		0.111642	0.103065	0.117303	0.120331		0.575006	1.11974	0.28287	1.58477		0.565287	0.262825	0.777277	0.113018
PLEC	-0.0697724	-0.0685461	-0.228239	-0.265044		0.128454	0.114647	0.120203	0.13461		-0.543169	-0.597889	-1.89878	-1.96897		0.587013	0.549914	0.0575931	0.0489563
PLXNA4	0.0674906	0.0382506	0.0642733	0.0717874		0.131392	0.118433	0.121867	0.155381		0.513657	0.322971	0.527407	0.462008		0.607492	0.746717	0.597911	0.644076
XPNPEP1	0.0596353	0.16782	0.260916	0.179475		0.123496	0.11477	0.12149	0.134293		0.482891	1.46223	2.14763	1.33644		0.629173	0.143679	0.0317431	0.181404
BCL11B	0.0556842	-0.0779485	-0.00225098	-0.0490132		0.119326	0.108392	0.111801	0.129427		0.466654	-0.719138	-0.0201338	-0.378695		0.640747	0.472056	0.983937	0.704915
BTN2A1	-0.057464	-0.0623394	-0.150057	0.108948		0.123308	0.112035	0.121838	0.132903		-0.466021	-0.556428	-1.23162	0.819756		0.6412	0.577918	0.218093	0.412355
KIAA1109	-0.0506198	0.0103626	0.102714	-0.244381		0.112997	0.114562	0.126258	0.134486		-0.447976	0.0904541	0.813525	-1.81715		0.654171	0.927926	0.415917	0.0691935
CD47	0.0525982	-0.0330242	-0.00573127	-0.282994		0.119986	0.113947	0.114532	0.142226		0.438371	-0.289821	-0.0500408	-1.98976		0.661117	0.771953	0.96009	0.0466179
CERS6	-0.0499426	-0.0421288	0.0126988	0.105837		0.125382	0.120124	0.127636	0.133723		-0.398324	-0.35071	0.0994927	0.791463		0.690391	0.725806	0.920747	0.428674
OSBPL2	-0.041858	0.0679001	0.0406656	0.0165012		0.109434	0.101444	0.10397	0.125989		-0.382496	0.669336	0.39113	0.130974		0.702094	0.503281	0.695702	0.895796
SHANK2	0.0408718	0.0537272	0.0276941	0.0957897		0.135225	0.122485	0.132538	0.137125		0.302249	0.438644	0.208952	0.698558		0.762462	0.660919	0.834486	0.484828
SP4	0.032293	0.039683	-0.0438367	0.0804369		0.118904	0.109504	0.11063	0.126972		0.271589	0.362389	-0.396245	0.633501		0.785938	0.717062	0.691924	0.526407
HDAC5	-0.0239206	-0.119554	-0.184165	-0.271947		0.114663	0.112126	0.119749	0.130833		-0.208617	-1.06625	-1.53793	-2.07858		0.834747	0.286312	0.124066	0.0376561
POU3F2	0.011329	0.0228322	0.0359693	0.121614		0.106418	0.0982458	0.100006	0.1173		0.106458	0.232399	0.35967	1.03678		0.915219	0.816228	0.719094	0.29984
PACS1	-0.0128409	0.108938	0.244247	0.0912368		0.122621	0.110421	0.117626	0.126468		-0.10472	0.986573	2.07647	0.721419		0.916598	0.323852	0.0378508	0.470651
C16orf72	-0.0122698	0.152289	0.046332	0.394475		0.121787	0.106739	0.114802	0.134863		-0.100748	1.42675	0.403583	2.92501		0.91975	0.153652	0.686519	0.00344448
FADS2	-0.00965601	-0.0385683	-0.0928822	-0.164421		0.109319	0.101944	0.117673	0.122044		-0.0883288	-0.37833	-0.789323	-1.34723		0.929615	0.705185	0.429923	0.177907

## Sheet: S5 datasets_PRS
Classification performance of PRS scores for the samples of the RNAseq datasets, all samples irrespective of ethnicity
Dataset *	n cases	n controls	Feature type	Feature nb	AUC	R2 **
CMC- HBCC	71	165	SNPs (p < 5E-08)	97	0.4493	NA***
CMC- Pitt	35	93	SNPs (p < 5E-08)	97	0.5422	0.005
BrainGVEX-SMRI	73	75	SNPs (p < 5E-08)	97	0.4522	NA***
CMC- HBCC	71	165	SNPs (p < 1E-01)	153445	0.285	NA***
CMC- Pitt	35	93	SNPs (p < 1E-01)	153445	0.536	0.01348
BrainGVEX-SMRI	73	75	SNPs (p < 1E-01)	153445	0.518	0.05177
Classification performance of PRS scores for the samples of the RNAseq datasets, only samples of European descent
Dataset *	n cases	n controls	Feature type	Feature nb	AUC	R2 **
CMC- HBCC	56	59	SNPs (p < 5E-08)	97	0.5865	0.00863
CMC-Pitt	34	80	SNPs (p < 5E-08)	97	0.4731	NA***
BrainGVEX-SMRI	67	68	SNPs (p < 5E-08)	97	0.4644	NA***
CMC- HBCC	56	59	SNPs (p < 1E-01)	153445	0.548	0.0025
CMC-Pitt	34	80	SNPs (p < 1E-01)	153445	0.51727	0.0001164
BrainGVEX-SMRI	67	68	SNPs (p < 1E-01)	153445	0.5004	0.000969
* Of the 290 individuals with expression data from BipSeq, we were only able to obtain genotypes for 172, and this cohort was consequently dropped from this analysis.
** Nagelkerke pseudo R2 (liability adjusted) from the logistic regression of diagnosis as a function of the PRS
***The Nagelkerke pseudo R2 is not given when PRS is a worse than random classifier (AUC < 0.50), e.g in datasets where PRS is lower in cases.

## Sheet: S6 GWAS PRS
Performance of the polygenic risk score averaged across the PGC3 BD GWAS cohorts
Dataset **	Nb cases	Nb controls	p-value threshold	Nb SNPs	AUC	R2 *
PGC3 cohorts	35421	55774	p < 5E-08	97	0.558	0.00655
PGC3 cohorts	35421	55774	p < 1E-01	153445	0.653	0.04576
* Nagelkerke pseudo R2 (liability adjusted) from the logistic regression of diagnosis as a function of the PRS.

## Sheet: S7 Control Experiment #1
SI score performance achieved when using the BD case samples to model gene expression (instead of control samples)
		Classification performance metrics for SI score
Dataset*	Nb genes**	p ***	AUC	R2 ****
CMC-HBCC	55	2.66928e-07	0.71131	0.0676104
BrainGVEX-SMRI	54	0.000589332	0.663744	0.0583767
BipSeq-sACC	55	5.98494e-06	0.661143	0.0280722
* CMC-Pitt had too few BD samples for modelling.
** Number of genes varies between datasets because the extent of genes missing expression varies between datasets.
*** p-value of the Wilcoxon test of difference in SI score between cases and controls.
**** Nagelkerke pseudo R2 (liability adjusted) from the logistic regression of diagnosis as a function of the SI score.

## Sheet: S8 Control Experiment #2
Negative control experiment to verify that our modelling procedure does not lead to inflated residuals, and thereby inflated SI score, for samples that are not used in modelling.
Control samples from each dataset are divided into two sets: HC1 is used for modelling with random resampling, whilst HC2 samples are not used for modelling.
If our modelling procedure is bias-free, there should be no significant SI difference between HC1 and HC2.
The p-values confirm that this is indeed the case.
		Total nb controls	HC1**			HC2**		Test of HC1-HC2 mean difference in SI score
Dataset*	Nb genes	(HC1 + HC2)	Model	Test		Test		p-value
CMC-HBCC	55	165	74	8		83		0.793049
BipSeq-sACC	55	140	76	8		56		0.950821
* CMC-Pitt and BrainGVEX had too few controls to perform this control analysis.
** Modelling was done for 200 iterations with re-sampling.

## Sheet: S9 sWSR_glm_4cortical_coeffs
Logistic regression fitted with all 4 cortical datasets (pooled): Model coefficients
variable	Estimate	Std. Error	z value	Pr(>|z|)
(Intercept)	-1.35478	0.118253	-11.4566	2.17977e-30
C15orf40	0.37656	0.0970058	3.88182	0.000103676
RPS6KA2	0.36783	0.0949591	3.87356	0.000107259
SYNE1	-0.310232	0.0928675	-3.34059	0.000836001
MAD1L1	0.332834	0.104772	3.17674	0.00148941
CUL4A	-0.291049	0.0919014	-3.16697	0.00154034
MRPS33	-0.305186	0.097663	-3.12489	0.00177875
STARD9	0.30783	0.101384	3.03628	0.00239518
PBRM1	-0.262677	0.0948411	-2.76965	0.00561165
RASGRP1	-0.244338	0.0970962	-2.51645	0.0118543
TRPT1	-0.246664	0.0988054	-2.49646	0.0125439
ADO	-0.21406	0.102914	-2.08	0.0375259
HOMER1	-0.218351	0.105679	-2.06617	0.0388128
SSBP2	0.188721	0.0934415	2.01967	0.043418
MSRA	0.167324	0.0896684	1.86603	0.0620374
FKBP2	-0.159858	0.0893617	-1.78888	0.0736339
ADCY2	0.176982	0.100798	1.75581	0.0791205
SRPK2	0.182492	0.10424	1.7507	0.0799974
XPNPEP1	0.168219	0.102117	1.64731	0.0994945
CNNM4	0.155301	0.0963829	1.61129	0.107116
KCNB1	-0.16145	0.101175	-1.59575	0.110545
RPL13	0.153578	0.0971183	1.58135	0.113798
CACNA1C	0.163042	0.104293	1.5633	0.117981
FES	0.154786	0.0993401	1.55814	0.119199
RTN4RL1	-0.162108	0.104665	-1.54882	0.121424
THRA	0.149419	0.0996638	1.49923	0.133814
C16orf72	0.142636	0.0971331	1.46846	0.141979
STK4	-0.136171	0.0947733	-1.43681	0.150772
HDAC5	-0.140387	0.0981845	-1.42983	0.152766
SLC25A17	0.141314	0.101559	1.39144	0.164092
CACNB2	0.133338	0.0982053	1.35775	0.174544
CACNA1B	0.149445	0.115711	1.29153	0.196519
LMAN2L	0.114217	0.0929697	1.22855	0.219242
PLEC	-0.124347	0.101643	-1.22337	0.22119
GRIN2A	-0.125184	0.106591	-1.17443	0.240221
PACS1	0.10693	0.0985374	1.08517	0.277846
FADS2	-0.0682606	0.0925851	-0.737274	0.460956
BTN2A1	-0.0526463	0.100461	-0.524047	0.600246
ZSCAN2	0.0476636	0.0989505	0.481691	0.630025
KIAA1109	-0.0475911	0.099867	-0.476545	0.633686
KDM3B	-0.044271	0.0966872	-0.457879	0.647039
CD47	-0.044173	0.0995852	-0.44357	0.657354
SCN2A	0.0460371	0.105826	0.435026	0.663544
PLXNA4	0.0458625	0.106931	0.428896	0.667999
POU3F2	0.036445	0.0863139	0.422238	0.672851
LINC01748	-0.0369149	0.0946244	-0.39012	0.696448
THSD7A	-0.0367443	0.0966442	-0.380201	0.703796
TENM4	-0.0413038	0.111053	-0.371927	0.709947
ANK3	-0.03196	0.0936386	-0.341312	0.732869
SHANK2	0.0372856	0.10933	0.341037	0.733076
OSBPL2	0.0273996	0.0909038	0.301414	0.763099
SP4	0.0277339	0.0957892	0.28953	0.772176
DCLK3	-0.014341	0.0973769	-0.147273	0.882917
BCL11B	-0.0125946	0.0970393	-0.129789	0.896734
CERS6	-0.000778157	0.104301	-0.00746071	0.994047
